# Supplementary material for: A new species of Nebalia (Crustacea, Leptostraca) from a hydrothermal field in Kagoshima Bay, Japan
Source: Zookeys. 2019 Dec 9;897:1–18. doi: 10.3897/zookeys.897.37061 (PMC6914716; doi:10.3897/zookeys.897.37061)
Supplement: XML Treatment for Nebalia [file zookeys.897.37061-treatment1.xml]

<!DOCTYPE tp:taxon-treatment
  PUBLIC "-//TaxonX//DTD Taxonomic Treatment Publishing DTD v0 20100105//EN" "tax-treatment-NSO.dtd">
<tp:taxon-treatment xmlns:tp="http://www.plazi.org/taxpub"><tp:treatment-meta><kwd-group><label>Taxon classification</label><kwd><named-content xmlns:xlink="http://www.w3.org/1999/xlink" content-type="kingdom">Animalia</named-content></kwd><kwd><named-content xmlns:xlink="http://www.w3.org/1999/xlink" content-type="order">Leptostraca</named-content></kwd><kwd><named-content xmlns:xlink="http://www.w3.org/1999/xlink" content-type="family">Nebaliidae</named-content></kwd></kwd-group><mixed-citation publication-type="journal"><person-group><name><surname>Hirata</surname><given-names>Takuma</given-names></name><name><surname>Fujiwara</surname><given-names>Yoshihiro</given-names></name><name><surname>Kikuchi</surname><given-names>Tomohiko</given-names></name></person-group><article-title>A new species of <italic><tp:taxon-name><tp:taxon-name-part taxon-name-part-type="genus" reg="Nebalia">Nebalia</tp:taxon-name-part></tp:taxon-name></italic> (<tp:taxon-name><tp:taxon-name-part taxon-name-part-type="subphylum">Crustacea</tp:taxon-name-part></tp:taxon-name>, <tp:taxon-name><tp:taxon-name-part taxon-name-part-type="order">Leptostraca</tp:taxon-name-part></tp:taxon-name>) from a hydrothermal field in Kagoshima Bay, Japan</article-title><source>Zookeys</source><day>09</day><month>12</month><year>2019</year><volume>897</volume><fpage>1</fpage><lpage>18</lpage><pub-id pub-id-type="doi">10.3897/zookeys.897.37061</pub-id></mixed-citation></tp:treatment-meta><tp:nomenclature><label>Genus</label><tp:taxon-name><object-id xmlns:xlink="http://www.w3.org/1999/xlink" content-type="arpha" xlink:type="simple">889A9453-B829-5E29-B219-D07900E66C51</object-id>
            <tp:taxon-name-part taxon-name-part-type="genus" reg="Nebalia">Nebalia</tp:taxon-name-part>
          </tp:taxon-name><tp:taxon-authority>Leach, 1814</tp:taxon-authority></tp:nomenclature><tp:treatment-sec sec-type="diagnosis" id="SECID0EPKAC"><title>Diagnosis.</title><p>Carapace almost reaching medial margin of pleonite 4. Rostrum long and narrow, 2.4 times as long as wide. Surface of eyes smooth. Article 4 of antennule with row of four simple setae and four robust distal spines. Article 3 of antenna with eight spines and nine spine-like setae along proximal half, two thin setae and six spine-like setae on external lateral face, six spines and four simple setae on terminal margin. Article 1 of endopod of second maxilla longer than article 2. Exopod of second maxilla longer than article 1 of endopod. Article 2 of mandibular palp with two thin setae. Pleonites 6 and 7 with distally rounded denticles along posterior border. Exopod of pleopod 1 with a single row of approximately 21 stout serrated spines along lateral margin. Anal plates with no distinct lateral ‘shoulder’. Furcal rami longer than combined length of pleonite 7 and telson.</p></tp:treatment-sec></tp:taxon-treatment>
