# Supplementary material for: A new species of Nebalia (Crustacea, Leptostraca) from a hydrothermal field in Kagoshima Bay, Japan
Source: Zookeys. 2019 Dec 9;897:1–18. doi: 10.3897/zookeys.897.37061 (PMC6914716; doi:10.3897/zookeys.897.37061)
Supplement: XML Treatment for Nebalia tagiri [file zookeys.897.37061-treatment2.xml]

<!DOCTYPE tp:taxon-treatment
  PUBLIC "-//TaxonX//DTD Taxonomic Treatment Publishing DTD v0 20100105//EN" "tax-treatment-NSO.dtd">
<tp:taxon-treatment xmlns:tp="http://www.plazi.org/taxpub"><tp:treatment-meta><kwd-group><label>Taxon classification</label><kwd><named-content xmlns:xlink="http://www.w3.org/1999/xlink" content-type="kingdom">Animalia</named-content></kwd><kwd><named-content xmlns:xlink="http://www.w3.org/1999/xlink" content-type="order">Leptostraca</named-content></kwd><kwd><named-content xmlns:xlink="http://www.w3.org/1999/xlink" content-type="family">Nebaliidae</named-content></kwd></kwd-group><mixed-citation publication-type="journal"><person-group><name><surname>Hirata</surname><given-names>Takuma</given-names></name><name><surname>Fujiwara</surname><given-names>Yoshihiro</given-names></name><name><surname>Kikuchi</surname><given-names>Tomohiko</given-names></name></person-group><article-title>A new species of <italic><tp:taxon-name><tp:taxon-name-part taxon-name-part-type="genus" reg="Nebalia">Nebalia</tp:taxon-name-part></tp:taxon-name></italic> (<tp:taxon-name><tp:taxon-name-part taxon-name-part-type="subphylum">Crustacea</tp:taxon-name-part></tp:taxon-name>, <tp:taxon-name><tp:taxon-name-part taxon-name-part-type="order">Leptostraca</tp:taxon-name-part></tp:taxon-name>) from a hydrothermal field in Kagoshima Bay, Japan</article-title><source>Zookeys</source><day>09</day><month>12</month><year>2019</year><volume>897</volume><fpage>1</fpage><lpage>18</lpage><pub-id pub-id-type="doi">10.3897/zookeys.897.37061</pub-id></mixed-citation></tp:treatment-meta><tp:nomenclature><tp:taxon-name><object-id xmlns:xlink="http://www.w3.org/1999/xlink" content-type="arpha" xlink:type="simple">FE4B276F-96A7-56E3-A023-08A19615DADB</object-id>
            <tp:taxon-name-part taxon-name-part-type="genus" reg="Nebalia">Nebalia</tp:taxon-name-part>
            <tp:taxon-name-part taxon-name-part-type="species" reg="tagiri">tagiri</tp:taxon-name-part>
            <object-id xmlns:xlink="http://www.w3.org/1999/xlink" content-type="zoobank" xlink:type="simple">http://zoobank.org/C023E769-AF5A-4421-8671-9BFD96192723</object-id>
          </tp:taxon-name><tp:taxon-status xmlns:xlink="http://www.w3.org/1999/xlink" xlink:type="simple">sp. nov.</tp:taxon-status><xref ref-type="fig" rid="F2">Figs 2</xref><xref ref-type="fig" rid="F3">, 3</xref><xref ref-type="fig" rid="F4">, 4</xref><xref ref-type="fig" rid="F5">, 5</xref><xref ref-type="fig" rid="F6">, 6</xref><xref ref-type="fig" rid="F7">, 7</xref></tp:nomenclature><tp:treatment-sec sec-type="material" id="SECID0EUMAC"><title>Material.</title><p>Twenty-eight specimens were collected using the JAMSTEC ROV “Hyper-Dolphin” of JAMSTEC during dive 886 in the Wakamiko Caldera during the R/V “Natsushima” NT08-17 Leg-1 cruise. “Hyper-Dolphin” dive 886: the Tagiri Site on the Wakamiko Caldera: <named-content xmlns:xlink="http://www.w3.org/1999/xlink" content-type="dwc:verbatimCoordinates" xlink:type="simple"><named-content content-type="geo-json" specific-use="{&#34;type&#34;:&#34;Point&#34;,&#34;coordinates&#34;:[130.761500,30.667800]}" id="NCID0E4MAC" xlink:type="simple">30°40.068'N, 130°45.690'E</named-content></named-content>; 200 m; 7 Aug 2008. 14 ♂♂ (<abbrev xmlns:xlink="http://www.w3.org/1999/xlink" xlink:title="Total length" id="ABBRID0ECNAC" xlink:type="simple">TL</abbrev>: 3.7–6.0 mm), 13 ♀♀ (<abbrev xmlns:xlink="http://www.w3.org/1999/xlink" xlink:title="Total length" id="ABBRID0EGNAC" xlink:type="simple">TL</abbrev>: 2.0–6.1 mm).</p></tp:treatment-sec><tp:treatment-sec sec-type="Types" id="SECID0EKNAC"><title>Types.</title><p><bold><italic>Holotype</italic></bold>: (<abbrev xmlns:xlink="http://www.w3.org/1999/xlink" content-type="institution" xlink:title="National Science Museum (Natural History), Tokyo" id="ABBRID0EVNAC" xlink:type="simple">NSMT</abbrev>-Cr 26758), adult ♀ of 10.7 mm <abbrev xmlns:xlink="http://www.w3.org/1999/xlink" xlink:title="Total length" id="ABBRID0E1NAC" xlink:type="simple">TL</abbrev>. <bold><italic>Allotype</italic></bold>: (<abbrev xmlns:xlink="http://www.w3.org/1999/xlink" content-type="institution" xlink:title="National Science Museum (Natural History), Tokyo" id="ABBRID0EBOAC" xlink:type="simple">NSMT</abbrev>-Cr 26759), adult ♂ of 7.0 mm <abbrev xmlns:xlink="http://www.w3.org/1999/xlink" xlink:title="Total length" id="ABBRID0EGOAC" xlink:type="simple">TL</abbrev>. <bold><italic>Paratypes</italic></bold>: 3 adult ♂♂ (<abbrev xmlns:xlink="http://www.w3.org/1999/xlink" xlink:title="Total length" id="ABBRID0ENOAC" xlink:type="simple">TL</abbrev>: 4.1–6.0 mm) (<abbrev xmlns:xlink="http://www.w3.org/1999/xlink" content-type="institution" xlink:title="National Science Museum (Natural History), Tokyo" id="ABBRID0EROAC" xlink:type="simple">NSMT</abbrev>-Cr 26760, <abbrev xmlns:xlink="http://www.w3.org/1999/xlink" content-type="institution" xlink:title="National Science Museum (Natural History), Tokyo" id="ABBRID0EWOAC" xlink:type="simple">NSMT</abbrev>-Cr 26761, <abbrev xmlns:xlink="http://www.w3.org/1999/xlink" content-type="institution" xlink:title="National Science Museum (Natural History), Tokyo" id="ABBRID0E2OAC" xlink:type="simple">NSMT</abbrev>-Cr 26762) 3 adult ♀♀ (<abbrev xmlns:xlink="http://www.w3.org/1999/xlink" xlink:title="Total length" id="ABBRID0EAPAC" xlink:type="simple">TL</abbrev>: 3.9–6.0 mm) (<abbrev xmlns:xlink="http://www.w3.org/1999/xlink" content-type="institution" xlink:title="National Science Museum (Natural History), Tokyo" id="ABBRID0EEPAC" xlink:type="simple">NSMT</abbrev>-Cr 26763, <abbrev xmlns:xlink="http://www.w3.org/1999/xlink" content-type="institution" xlink:title="National Science Museum (Natural History), Tokyo" id="ABBRID0EJPAC" xlink:type="simple">NSMT</abbrev>-Cr 26764, <abbrev xmlns:xlink="http://www.w3.org/1999/xlink" content-type="institution" xlink:title="National Science Museum (Natural History), Tokyo" id="ABBRID0EOPAC" xlink:type="simple">NSMT</abbrev>-Cr 26765).</p></tp:treatment-sec><tp:treatment-sec sec-type="description" id="SECID0ETPAC"><title>Description.</title><p><bold>Female holotype. <italic>Carapace</italic></bold> (Fig. <xref ref-type="fig" rid="F2">2A</xref>) oval, ca. 1.5 times as long as wide, almost reaching pleonite 4.</p><p><bold><italic>Rostrum</italic></bold> (Fig. <xref ref-type="fig" rid="F2">2B</xref>) long and narrow, 2.4 times as long as width, with round apex.</p><p><bold><italic>Compound eye</italic></bold> (Fig. <xref ref-type="fig" rid="F2">2C</xref>): ommatidial part covering two-thirds of eye-stalk. Supraocular plate reaching to ommatidial part.</p><p><bold><italic>Antennule</italic></bold> (Fig. <xref ref-type="fig" rid="F2">2D</xref>): peduncle composed of four articles. Article 2 longer than article 3, with single long plumose seta on anterior margin, 5 long and three short plumose setae arising subterminally and cluster of simple setae on anterior margin, respectively. Article 3 shorter than article 2, widest distally, with terminal cluster of simple setae and long simple seta arising on anterior margin and five long plumose setae and two thin plumose setae on posterio-distal margin. Article 4 much shorter than article 3, with row of four simple setae and four robust spines distally. Antennular scale oval, twice as long as width. Flagellum slightly longer than peduncle, composed of 12 articles.</p><p><bold><italic>Antenna</italic></bold> (Fig. <xref ref-type="fig" rid="F2">2E</xref>): peduncle composed of 3 articles. Article 2 2.3 times as long as wide, with stout spine at dorso-distal portion. Article 3 longer than article 2, with different pattern of spines or setae along medial anterior margin as follows:</p><p>(1) proximal row of ca. six simple setae and plumose seta on inner surface;</p><p>(2) eight spines and nine spine-like setae along proximal half, the distalmost being the longest, respectively;</p><p>(3) two thin setae and six spine-like setae on external lateral face;</p><p>(4) seven thin plumose setae, three plumose setae and seven simple setae, each associated proximal spines;</p><p>(5) six robust spines increasing in length distally and four simple setae at apex, 21 long plumose setae arising from posterior distal margin, and robust plumose seta arising sub-terminally. Flagellum longer than peduncle, composed of 15 articles.</p><p><bold><italic>Mandible</italic></bold> (Fig. <xref ref-type="fig" rid="F2">2F</xref>) well developed. Mandibular palp composed of three articles. Article 2 equal in length as article 3, article 2 with two thin setae at mid-length on lateral margin and sub-terminal on superior margin, respectively. Article 3 cylindrical, with marginal setae-row covering four-fifths length of article. Molar process shorter than palp article 1, distal margin with row of teeth forming grinding surface. Incisor process broad basally with acute terminal process and minute tooth along lateral margin.</p><p><bold><italic>First maxilla</italic></bold> (Fig. <xref ref-type="fig" rid="F2">2G</xref>): proximal endite (Fig. <xref ref-type="fig" rid="F2">2H</xref>) with rounded medial margin, bearing short robust plumose setae. Distal endite (Fig. <xref ref-type="fig" rid="F2">2I</xref>) carrying two rows of stout, spatulate setae and two long plumose seta. Palp long, ca. 4.5 times longer than combined length of both endites, bearing 20 setae.</p><p><bold><italic>Second maxilla</italic></bold> (Fig. <xref ref-type="fig" rid="F2">2J</xref>): protopod sub-divided into four endites bearing plumose setae. Endite 1 rectangular and endite 3 rounded approximately equally sized to endite 1; endite 2 oval, smaller than endite 1 and 3; endite 4 smaller than other endites. Endopod composed of two articles, article 1 ca. twice as long as article 2, lateral margin with plumose setae, article 2 with three terminal plumose setae. Exopod reaching beyond apex of endopod article 1, bearing 23 plumose setae on lateral margin.</p><fig id="F2" position="float" orientation="portrait"><object-id xmlns:xlink="http://www.w3.org/1999/xlink" content-type="doi" xlink:type="simple">10.3897/zookeys.897.37061.figure2</object-id><object-id xmlns:xlink="http://www.w3.org/1999/xlink" content-type="arpha" xlink:type="simple">A91ECE05-B6F6-5A26-8A9A-57FBA3CD57B1</object-id><label>Figure 2.</label><caption><p><italic><tp:taxon-name><tp:taxon-name-part taxon-name-part-type="genus" reg="Nebalia">Nebalia</tp:taxon-name-part> <tp:taxon-name-part taxon-name-part-type="species" reg="tagiri">tagiri</tp:taxon-name-part></tp:taxon-name></italic> sp. nov. <bold>A</bold> female holotype, lateral view <bold>B</bold> rostrum <bold>C</bold> eye <bold>D</bold> antennule <bold>E</bold> antenna and detail of different row of spines and setae of article 3 <bold>F</bold> mandible and detail of incisor process <bold>G</bold> first maxilla <bold>H</bold> detail of proximal endite of first maxilla <bold>I</bold> detail of distal endite of first maxilla <bold>J</bold> second maxilla.</p></caption><graphic xmlns:xlink="http://www.w3.org/1999/xlink" xlink:href="zookeys-897-001-g002.jpg" position="float" orientation="portrait" xlink:type="simple" id="oo_362688.jpg"><uri content-type="original_file" xlink:type="simple">https://binary.pensoft.net/fig/362688</uri></graphic></fig><p><bold><italic>Thoracopod 1</italic></bold> (Fig. <xref ref-type="fig" rid="F3">3A</xref>): endopod composed of large article and three small distal articles, with numerous plumose setae along outer margin, terminal setae not reaching the terminal margin of exopod. Exopod oval, not reaching beyond the terminal article of endopod, with single long setae on terminal margin and 21 thin setae along inner margin. Epipod large, proximal lobe beyond the basis, distal lobe reaching beyond the middle of exopod.</p><p><bold><italic>Thoracopod 2–6</italic></bold> (Fig. <xref ref-type="fig" rid="F3">3B–F</xref>): Except for the exopod, shape of each limbs same. Eleven thin setae of inner margin of exopod in thoracopod 2, five in thoracopod 3, seven in thoracopod 4, six in thoracopod 5, seven in thoracopod 6. Shape of exopod gradually changes from oval to triangular from thoracopods 2–6.</p><p><bold><italic>Thoracopod 7</italic></bold> (Fig. <xref ref-type="fig" rid="F3">3G</xref>) endopod composed of one large article and two small distal articles, with numerous plumose setae along outer margin, terminal setae beyond the terminal margin of exopod. Exopod rounded and distal part expanded like a triangle, reaching beyond the terminal article of endopod, with eight thin setae along inner margin. Epipod large and triangular, proximal lobe beyond the basis, distal lobe reaching beyond the middle of exopod, with three thin setae along distal margin.</p><p><bold><italic>Thoracopod 8</italic></bold> (Fig. <xref ref-type="fig" rid="F3">3H</xref>): smaller than other thoracopods. Endopod composed of a large article and three small distal articles, with numerous plumose setae along outer margin, terminal setae not reaching the terminal margin of exopod. Exopod oval, reaching beyond the terminal article of endopod, with five setae along inner margin. Epipod small, proximal lobe beyond the basis, distal lobe not reaching beyond the middle of exopod.</p><fig id="F3" position="float" orientation="portrait"><object-id xmlns:xlink="http://www.w3.org/1999/xlink" content-type="doi" xlink:type="simple">10.3897/zookeys.897.37061.figure3</object-id><object-id xmlns:xlink="http://www.w3.org/1999/xlink" content-type="arpha" xlink:type="simple">7953AE75-FD91-5AD9-977E-A0B317C22052</object-id><label>Figure 3.</label><caption><p><italic><tp:taxon-name><tp:taxon-name-part taxon-name-part-type="genus" reg="Nebalia">Nebalia</tp:taxon-name-part> <tp:taxon-name-part taxon-name-part-type="species" reg="tagiri">tagiri</tp:taxon-name-part></tp:taxon-name></italic> sp. nov. <bold>A</bold> thoracopod 1 <bold>B</bold> thoracopod 2 <bold>C</bold> thoracopod 3 <bold>D</bold> thoracopod 4 <bold>E</bold> thoracopod 5 <bold>F</bold> thoracopod 6 <bold>G</bold> thoracopod 7 <bold>H</bold> thoracopod 8.</p></caption><graphic xmlns:xlink="http://www.w3.org/1999/xlink" xlink:href="zookeys-897-001-g003.jpg" position="float" orientation="portrait" xlink:type="simple" id="oo_362689.jpg"><uri content-type="original_file" xlink:type="simple">https://binary.pensoft.net/fig/362689</uri></graphic></fig><p><bold><italic>Pleon</italic></bold> (Fig. <xref ref-type="fig" rid="F2">2A</xref>, <xref ref-type="fig" rid="F5">5A</xref>): composed of seven segments. Posterior margin of pleonite 1 smooth. Pleonite 2 with narrowly triangular denticles on half-length of posterior margin with wide flat margin. Pleonite 3 with round minute denticles. Pleonite 4 with round minute denticles, posterolateral margin expanded and forming narrow acute process. Pleonites 5, 6, and 7 with minute rounded denticles.</p><p><bold><italic>Pleopod 1</italic></bold> (Fig. <xref ref-type="fig" rid="F4">4A</xref>): protopod twice as long as width, with three short simple setae arising proximally, simple seta medially, two spine-like setae near base of endopod, spine-like seta near base of exopod. Endopod composed of two segments, longer than exopod, distal segment with acute process at apex, bearing long robust simple spine, lateral and medial margin each with plumose setae, nine short setae on proximal medial margin, appendix interna of proximal segment with three short recurved hooks. Exopod with row of 21 stout serrated spines along lateral margin, five stout simple spines on distolateral margin, distal one longest, plumose setae along distal inner margin.</p><p><bold><italic>Pleopod 2</italic></bold> (Fig. <xref ref-type="fig" rid="F4">4B</xref>): protopod 2.2 times as long as wide, six simple setae and seven simple setae on proximal and distal part of inner side, respectively; simple seta near base of exopod, with blade-like process between exopod and endopod. Endopod composed of two segments, longer than exopod, distal segment with acute process at apex, bearing long robust simple spine, lateral and medial margins each with plumose setae, ten short setae on proximal medial margin, appendix interna of proximal segment with three short recurved hooks. Exopod with row of six pairs of robust spines along lateral margin, three stout simple spines on distal margin, plumose setae along distal inner margin.</p><p><bold><italic>Pleopod 3</italic></bold> (Fig. <xref ref-type="fig" rid="F4">4C</xref>): protopod 2.2 times as long as wide, five simple setae on proximal and distal part of inner side respectively, simple seta near base of exopod, with blade-like process between exopod and endopod. Endopod composed of two segments, longer than exopod, distal segment with acute process at apex, bearing long robust simple spine, lateral and medial margin each with plumose setae, eight short setae on proximal medial margin, appendix interna of proximal segment with three short recurved hooks. Exopod with row of seven pairs of robust spines along lateral margin, three stout simple spines on distal margin, plumose setae along distal inner margin.</p><p><bold><italic>Pleopod 4</italic></bold> (Fig. <xref ref-type="fig" rid="F4">4D</xref>): protopod twice as long as width, bearing five simple setae along lateral proximal border, eleven short simple setae along ventral proximal border and four simple setae along posterior border. Posterolateral corner of peduncle produced as acute point, with blade-like process between exopod and endopod, posterior margin lacking serrations, posterolateral corner with acute projection. Endopod composed of two segments, longer than exopod, distal segment of endopod with acute process at apex, bearing long robust simple spine, lateral and medial margin each with plumose setae, ten short setae on proximal medial margin, appendix interna of proximal segment with three short recurved hooks. Exopod with row of seven pairs of robust spines along lateral margin, three stout simple spines on distal margin, plumose setae along distal inner margin.</p><p><bold><italic>Pleopod 5</italic></bold> (Fig. <xref ref-type="fig" rid="F4">4E, F</xref>): acute process between bases of rami. Protopod composed of two segments. Distal segment 4.5 times as long as wide, bearing five simple spines and ten short setae, lateral margin with ca. 33 simple setae.</p><p><bold><italic>Pleopod 6</italic></bold> (Fig. <xref ref-type="fig" rid="F4">4G, H</xref>): acute process between bases of rami, rami bearing five simple spines and six simple setae.</p><fig id="F4" position="float" orientation="portrait"><object-id xmlns:xlink="http://www.w3.org/1999/xlink" content-type="doi" xlink:type="simple">10.3897/zookeys.897.37061.figure4</object-id><object-id xmlns:xlink="http://www.w3.org/1999/xlink" content-type="arpha" xlink:type="simple">A6293C99-835A-5AF8-B7BC-475722F9AD89</object-id><label>Figure 4.</label><caption><p><italic><tp:taxon-name><tp:taxon-name-part taxon-name-part-type="genus" reg="Nebalia">Nebalia</tp:taxon-name-part> <tp:taxon-name-part taxon-name-part-type="species" reg="tagiri">tagiri</tp:taxon-name-part></tp:taxon-name></italic> sp. nov. <bold>A</bold> pleopod 1 <bold>B</bold> pleopod 2 <bold>C</bold> pleopod 3 <bold>D</bold> pleopod 4 and detail of lateral margin <bold>E</bold> pleopod 5 <bold>F</bold> detail of pleopod 5 <bold>G</bold> pleopod 6 <bold>H</bold> detail of pleopod 6.</p></caption><graphic xmlns:xlink="http://www.w3.org/1999/xlink" xlink:href="zookeys-897-001-g004.jpg" position="float" orientation="portrait" xlink:type="simple" id="oo_362690.jpg"><uri content-type="original_file" xlink:type="simple">https://binary.pensoft.net/fig/362690</uri></graphic></fig><p><bold><italic>Telson, anal plates, and furca</italic></bold> (Fig. <xref ref-type="fig" rid="F5">5B, C</xref>): anal plates (Fig. <xref ref-type="fig" rid="F5">5C</xref>) with medial margin slightly convex, point acute, lateral margin with no distinct ‘shoulder’. Furcal rami (Fig. <xref ref-type="fig" rid="F5">5B</xref>) slightly longer than combined lengths of pleonite 7 and telson, 21 spines along outer edge, 14 robust setae and 16 plumose setae along inner margin, three long robust setae and thin spine on distolateral margin.</p><fig id="F5" position="float" orientation="portrait"><object-id xmlns:xlink="http://www.w3.org/1999/xlink" content-type="doi" xlink:type="simple">10.3897/zookeys.897.37061.figure5</object-id><object-id xmlns:xlink="http://www.w3.org/1999/xlink" content-type="arpha" xlink:type="simple">AEF42BA1-FC05-5AE1-854D-AE702B0D8414</object-id><label>Figure 5.</label><caption><p><italic><tp:taxon-name><tp:taxon-name-part taxon-name-part-type="genus" reg="Nebalia">Nebalia</tp:taxon-name-part> <tp:taxon-name-part taxon-name-part-type="species" reg="tagiri">tagiri</tp:taxon-name-part></tp:taxon-name></italic> sp. nov. <bold>A</bold> female pleonite, dorsal view and detail of denticles <bold>B</bold> furcal rami (setae not illustrated for left limb) <bold>C</bold> anal plates.</p></caption><graphic xmlns:xlink="http://www.w3.org/1999/xlink" xlink:href="zookeys-897-001-g005.jpg" position="float" orientation="portrait" xlink:type="simple" id="oo_362691.jpg"><uri content-type="original_file" xlink:type="simple">https://binary.pensoft.net/fig/362691</uri></graphic></fig><p><bold><italic>Color in life</italic></bold> (Fig. <xref ref-type="fig" rid="F7">7</xref>): living specimens with dark red eyes and most of body transparent.</p></tp:treatment-sec><tp:treatment-sec sec-type="Allotype" id="SECID0ERMAE"><title>Allotype</title><p><bold>(adult male)</bold>: antennule flagellum more swollen proximally than in female (Fig. <xref ref-type="fig" rid="F6">6B</xref>). Antenna flagellum composed of more than 50 articles (Fig. <xref ref-type="fig" rid="F6">6C</xref>). article 2 of endopod palp half-length of article 1 (Fig. <xref ref-type="fig" rid="F6">6D</xref>). Furcal rami sub-equal in length to combined length of pleonite 7 and telson (Fig. <xref ref-type="fig" rid="F6">6E</xref>).</p><fig id="F6" position="float" orientation="portrait"><object-id xmlns:xlink="http://www.w3.org/1999/xlink" content-type="doi" xlink:type="simple">10.3897/zookeys.897.37061.figure6</object-id><object-id xmlns:xlink="http://www.w3.org/1999/xlink" content-type="arpha" xlink:type="simple">7DF8EB6A-3F8A-5C76-AB69-5532CB6C7315</object-id><label>Figure 6.</label><caption><p><italic><tp:taxon-name><tp:taxon-name-part taxon-name-part-type="genus" reg="Nebalia">Nebalia</tp:taxon-name-part> <tp:taxon-name-part taxon-name-part-type="species" reg="tagiri">tagiri</tp:taxon-name-part></tp:taxon-name></italic> sp. nov. <bold>A</bold> male allotype, lateral view <bold>B</bold> antennule <bold>C</bold> antenna <bold>D</bold> second maxilla <bold>E</bold> furcal rami (setae not illustrated for left limb) <bold>F</bold> anal plates.</p></caption><graphic xmlns:xlink="http://www.w3.org/1999/xlink" xlink:href="zookeys-897-001-g006.jpg" position="float" orientation="portrait" xlink:type="simple" id="oo_362692.jpg"><uri content-type="original_file" xlink:type="simple">https://binary.pensoft.net/fig/362692</uri></graphic></fig><fig id="F7" position="float" orientation="portrait"><object-id xmlns:xlink="http://www.w3.org/1999/xlink" content-type="doi" xlink:type="simple">10.3897/zookeys.897.37061.figure7</object-id><object-id xmlns:xlink="http://www.w3.org/1999/xlink" content-type="arpha" xlink:type="simple">67DCD220-6176-5B88-B751-50E23BA71397</object-id><label>Figure 7.</label><caption><p><italic><tp:taxon-name><tp:taxon-name-part taxon-name-part-type="genus" reg="Nebalia">Nebalia</tp:taxon-name-part> <tp:taxon-name-part taxon-name-part-type="species" reg="tagiri">tagiri</tp:taxon-name-part></tp:taxon-name></italic> sp. nov., photographs <bold>A</bold> female, lateral view <bold>B</bold> female with larvae <bold>C</bold> female with eggs.</p></caption><graphic xmlns:xlink="http://www.w3.org/1999/xlink" xlink:href="zookeys-897-001-g007.jpg" position="float" orientation="portrait" xlink:type="simple" id="oo_362693.jpg"><uri content-type="original_file" xlink:type="simple">https://binary.pensoft.net/fig/362693</uri></graphic></fig></tp:treatment-sec><tp:treatment-sec sec-type="Morphological variations" id="SECID0ELPAE"><title>Morphological variations.</title><p>Examination of five female specimens of various sizes shows several morphological variations in the number of robust distal spines of article 4 of antennule and lateral spines of exopod of pleopod 1. Article 4 of antennule with 3–5 spines, exopod of pleopod 1 with 21–24 spines on lateral margin, respectively.</p></tp:treatment-sec><tp:treatment-sec sec-type="etymology" id="SECID0EQPAE"><title>Etymology.</title><p>The specific name <italic><tp:taxon-name><tp:taxon-name-part taxon-name-part-type="genus" reg="Nebalia"/><tp:taxon-name-part taxon-name-part-type="species" reg="tagiri">tagiri</tp:taxon-name-part></tp:taxon-name></italic> originates from the Japanese word ‘tagiru’ meaning “boiling”, a reflection of the hydrothermal venting and bubbling of methane and carbon dioxide as found in the habitat of <italic><tp:taxon-name><tp:taxon-name-part taxon-name-part-type="genus" reg="Nebalia">N.</tp:taxon-name-part> <tp:taxon-name-part taxon-name-part-type="species" reg="tagiri">tagiri</tp:taxon-name-part></tp:taxon-name></italic> sp. nov.</p></tp:treatment-sec><tp:treatment-sec sec-type="remarks" id="SECID0ELQAE"><title>Remarks.</title><p><italic><tp:taxon-name><tp:taxon-name-part taxon-name-part-type="genus" reg="Nebalia">Nebalia</tp:taxon-name-part> <tp:taxon-name-part taxon-name-part-type="species" reg="tagiri">tagiri</tp:taxon-name-part></tp:taxon-name></italic> sp. nov. differs from the other 34 described species based on four unique characteristics: (1) smooth oval eye-stalk; (2) ommatidial part covering two-thirds of eye-stalk; (3) article 4 of antennule with 3–5 robust distal spines; (4) article 1 of second maxilla endopod longer than article 2. <italic><tp:taxon-name><tp:taxon-name-part taxon-name-part-type="genus" reg="Nebalia">Nebalia</tp:taxon-name-part> <tp:taxon-name-part taxon-name-part-type="species" reg="tagiri">tagiri</tp:taxon-name-part></tp:taxon-name></italic> sp. nov. can easily be distinguished from <italic><tp:taxon-name><tp:taxon-name-part taxon-name-part-type="genus" reg="Nebalia">N.</tp:taxon-name-part> <tp:taxon-name-part taxon-name-part-type="species" reg="bipes">bipes</tp:taxon-name-part></tp:taxon-name></italic> (Fabricius, 1780), <italic><tp:taxon-name><tp:taxon-name-part taxon-name-part-type="genus" reg="Nebalia">N.</tp:taxon-name-part> <tp:taxon-name-part taxon-name-part-type="species" reg="mortoni">mortoni</tp:taxon-name-part></tp:taxon-name></italic> (Lee &amp; Bamber, 2011), and <italic><tp:taxon-name><tp:taxon-name-part taxon-name-part-type="genus" reg="Nebalia">N.</tp:taxon-name-part> <tp:taxon-name-part taxon-name-part-type="species" reg="koreana">koreana</tp:taxon-name-part></tp:taxon-name></italic> (Song et al., 2012) based on the following: (1) length of rostrum in <italic><tp:taxon-name><tp:taxon-name-part taxon-name-part-type="genus" reg="Nebalia">N.</tp:taxon-name-part> <tp:taxon-name-part taxon-name-part-type="species" reg="tagiri">tagiri</tp:taxon-name-part></tp:taxon-name></italic>, <italic><tp:taxon-name><tp:taxon-name-part taxon-name-part-type="genus" reg="Nebalia">N.</tp:taxon-name-part> <tp:taxon-name-part taxon-name-part-type="species" reg="koreana">koreana</tp:taxon-name-part></tp:taxon-name></italic>, and <italic><tp:taxon-name><tp:taxon-name-part taxon-name-part-type="genus" reg="Nebalia">N.</tp:taxon-name-part> <tp:taxon-name-part taxon-name-part-type="species" reg="mortoni">mortoni</tp:taxon-name-part></tp:taxon-name></italic> ca. 2.4 times as long as width, <italic><tp:taxon-name><tp:taxon-name-part taxon-name-part-type="genus" reg="Nebalia">N.</tp:taxon-name-part> <tp:taxon-name-part taxon-name-part-type="species" reg="bipes">bipes</tp:taxon-name-part></tp:taxon-name></italic> approximately twice times as long as width; (2) number of distal spines of article 4 of antennule is four in <italic><tp:taxon-name><tp:taxon-name-part taxon-name-part-type="genus" reg="Nebalia">N.</tp:taxon-name-part> <tp:taxon-name-part taxon-name-part-type="species" reg="tagiri">tagiri</tp:taxon-name-part></tp:taxon-name></italic> sp. nov. and <italic><tp:taxon-name><tp:taxon-name-part taxon-name-part-type="genus" reg="Nebalia">N.</tp:taxon-name-part> <tp:taxon-name-part taxon-name-part-type="species" reg="mortoni">mortoni</tp:taxon-name-part></tp:taxon-name></italic>, three in <italic><tp:taxon-name><tp:taxon-name-part taxon-name-part-type="genus" reg="Nebalia">N.</tp:taxon-name-part> <tp:taxon-name-part taxon-name-part-type="species" reg="bipes">bipes</tp:taxon-name-part></tp:taxon-name></italic> and five in <italic><tp:taxon-name><tp:taxon-name-part taxon-name-part-type="genus" reg="Nebalia">N.</tp:taxon-name-part> <tp:taxon-name-part taxon-name-part-type="species" reg="koreana">koreana</tp:taxon-name-part></tp:taxon-name></italic>; (3) length of antennular scale in <italic><tp:taxon-name><tp:taxon-name-part taxon-name-part-type="genus" reg="Nebalia">N.</tp:taxon-name-part> <tp:taxon-name-part taxon-name-part-type="species" reg="tagiri">tagiri</tp:taxon-name-part></tp:taxon-name></italic>, <italic><tp:taxon-name><tp:taxon-name-part taxon-name-part-type="genus" reg="Nebalia">N.</tp:taxon-name-part> <tp:taxon-name-part taxon-name-part-type="species" reg="koreana">koreana</tp:taxon-name-part></tp:taxon-name></italic> and <italic><tp:taxon-name><tp:taxon-name-part taxon-name-part-type="genus" reg="Nebalia">N.</tp:taxon-name-part> <tp:taxon-name-part taxon-name-part-type="species" reg="bipes">bipes</tp:taxon-name-part></tp:taxon-name></italic> ca. twice as long as width, <italic><tp:taxon-name><tp:taxon-name-part taxon-name-part-type="genus" reg="Nebalia">N.</tp:taxon-name-part> <tp:taxon-name-part taxon-name-part-type="species" reg="mortoni">mortoni</tp:taxon-name-part></tp:taxon-name></italic> ca. 2.7 times as long as width; (4) the different pattern of spines or setae of article 3 of antenna among related three species are summarized in Table. 1.</p><table-wrap id="T1" position="float" orientation="portrait"><label>Table 1.</label><caption><p>Comparison of <italic><tp:taxon-name><tp:taxon-name-part taxon-name-part-type="genus" reg="Nebalia">Nebalia</tp:taxon-name-part> <tp:taxon-name-part taxon-name-part-type="species" reg="tagiri">tagiri</tp:taxon-name-part></tp:taxon-name></italic> sp. nov. with related species of <italic><tp:taxon-name><tp:taxon-name-part taxon-name-part-type="genus" reg="Nebalia">Nebalia</tp:taxon-name-part></tp:taxon-name></italic>. Key: <bold>ro</bold> = Rostrum; <bold>an1</bold> = antennule; <bold>an2</bold> = antenna; <bold>mp</bold> = mandibular palp; <bold>pp</bold> = pleopod; <bold>pn</bold> = pleonite; <bold>a</bold> = article; <bold>exp</bold> = exopod; <bold>sp</bold> = spine; <bold>se</bold> = seta; <bold>sls</bold> = spine-like seta; <bold>ts</bold> = thin seta; <bold>ps</bold> = plumose seta.</p></caption><table id="TID0E1ZBG" rules="all"><tbody><tr><td rowspan="1" colspan="1"/><td rowspan="1" colspan="1">
                    <bold>Habitat</bold>
                  </td><td rowspan="1" colspan="1">
                    <bold>Depth</bold>
                  </td><td rowspan="1" colspan="1">
                    <bold>Ro width</bold>
                  </td><td rowspan="1" colspan="1">
                    <bold>Shape of eye-stalk</bold>
                  </td><td rowspan="1" colspan="1">
                    <bold>Distal sp of an1 a4</bold>
                  </td><td rowspan="1" colspan="1">
                    <bold>Proximalrow of an2 a3</bold>
                  </td><td rowspan="1" colspan="1">
                    <bold>Lateral row of an2 a3</bold>
                  </td><td rowspan="1" colspan="1">
                    <bold>Distal row of an2 a3</bold>
                  </td><td rowspan="1" colspan="1">
                    <bold>Ts of mp2 a2</bold>
                  </td><td rowspan="1" colspan="1">
                    <bold>Sp on pp1 exp</bold>
                  </td><td rowspan="1" colspan="1">
                    <bold>Uropod length</bold>
                  </td><td rowspan="1" colspan="1">
                    <bold>Shape of pn6–7 denticles</bold>
                  </td><td rowspan="1" colspan="1">
                    <bold>Presence of ‘shoulder’ on anal–plates</bold>
                  </td><td rowspan="1" colspan="1">
                    <bold>Reference</bold>
                  </td></tr><tr><td rowspan="2" colspan="1"><italic><tp:taxon-name><tp:taxon-name-part taxon-name-part-type="genus" reg="Nebalia">N.</tp:taxon-name-part> <tp:taxon-name-part taxon-name-part-type="species" reg="tagiri">tagiri</tp:taxon-name-part></tp:taxon-name></italic> sp. nov.</td><td rowspan="2" colspan="1">Hydrothermal vent chimney</td><td rowspan="2" colspan="1">200 m</td><td rowspan="2" colspan="1">2.4 times</td><td rowspan="2" colspan="1">Oval</td><td rowspan="2" colspan="1">4 sp</td><td rowspan="1" colspan="1">8 sp</td><td rowspan="1" colspan="1">2 ts</td><td rowspan="1" colspan="1">6 sp</td><td rowspan="2" colspan="1">2 ts</td><td rowspan="2" colspan="1">21–24 sp</td><td rowspan="2" colspan="1">&gt; Pn7+t</td><td rowspan="2" colspan="1">Round</td><td rowspan="2" colspan="1">No distinct</td><td rowspan="2" colspan="1">This paper</td></tr><tr><td rowspan="1" colspan="1">9 sls</td><td rowspan="1" colspan="1">6 sls</td><td rowspan="1" colspan="1">4 se</td></tr><tr><td rowspan="3" colspan="1">
                    <italic><tp:taxon-name><tp:taxon-name-part taxon-name-part-type="genus" reg="Nebalia">N.</tp:taxon-name-part> <tp:taxon-name-part taxon-name-part-type="species" reg="abyssicola">abyssicola</tp:taxon-name-part></tp:taxon-name></italic>
                  </td><td rowspan="3" colspan="1">Mud</td><td rowspan="3" colspan="1">680–820 m</td><td rowspan="3" colspan="1">–</td><td rowspan="3" colspan="1">Oval</td><td rowspan="3" colspan="1">1 sp</td><td rowspan="1" colspan="1">8 sp</td><td rowspan="1" colspan="1">2 ts</td><td rowspan="1" colspan="1">5 sp</td><td rowspan="3" colspan="1">2 ts</td><td rowspan="3" colspan="1">25–30 sp</td><td rowspan="3" colspan="1">&gt; Pn7+t</td><td rowspan="3" colspan="1">Round</td><td rowspan="3" colspan="1">None</td><td rowspan="3" colspan="1">
                    <xref ref-type="bibr" rid="B16">Ledoyer (1997)</xref>
                  </td></tr><tr><td rowspan="2" colspan="1">6 se</td><td rowspan="1" colspan="1">6 sp</td><td rowspan="2" colspan="1">6 se</td></tr><tr><td rowspan="1" colspan="1">3 sls</td></tr><tr><td rowspan="1" colspan="1">
                    <italic><tp:taxon-name><tp:taxon-name-part taxon-name-part-type="genus" reg="Nebalia">N.</tp:taxon-name-part> <tp:taxon-name-part taxon-name-part-type="species" reg="bipes">bipes</tp:taxon-name-part></tp:taxon-name></italic>
                  </td><td rowspan="1" colspan="1">Clay and stones</td><td rowspan="1" colspan="1">5–13 m</td><td rowspan="1" colspan="1">2 times</td><td rowspan="1" colspan="1">Oval</td><td rowspan="1" colspan="1">3 sp</td><td rowspan="1" colspan="1">–</td><td rowspan="1" colspan="1">–</td><td rowspan="1" colspan="1">–</td><td rowspan="1" colspan="1">1 ts</td><td rowspan="1" colspan="1">30 sp</td><td rowspan="1" colspan="1">= Pn7+t</td><td rowspan="1" colspan="1">Round</td><td rowspan="1" colspan="1">Distinct</td><td rowspan="1" colspan="1">
                    <xref ref-type="bibr" rid="B3">Dahl (1985)</xref>
                  </td></tr><tr><td rowspan="1" colspan="1">
                    <italic><tp:taxon-name><tp:taxon-name-part taxon-name-part-type="genus" reg="Nebalia">N.</tp:taxon-name-part> <tp:taxon-name-part taxon-name-part-type="species" reg="borealis">borealis</tp:taxon-name-part></tp:taxon-name></italic>
                  </td><td rowspan="1" colspan="1">Sand</td><td rowspan="1" colspan="1">240 m</td><td rowspan="1" colspan="1">2.1 times</td><td rowspan="1" colspan="1">Oval</td><td rowspan="1" colspan="1">2 sp</td><td rowspan="1" colspan="1">–</td><td rowspan="1" colspan="1">–</td><td rowspan="1" colspan="1">–</td><td rowspan="1" colspan="1">1 ts</td><td rowspan="1" colspan="1">24 sp</td><td rowspan="1" colspan="1">≥ Pn7+t</td><td rowspan="1" colspan="1">Round to acute</td><td rowspan="1" colspan="1">Distinct</td><td rowspan="1" colspan="1">
                    <xref ref-type="bibr" rid="B3">Dahl (1985)</xref>
                  </td></tr><tr><td rowspan="2" colspan="1">
                    <italic><tp:taxon-name><tp:taxon-name-part taxon-name-part-type="genus" reg="Nebalia">N.</tp:taxon-name-part> <tp:taxon-name-part taxon-name-part-type="species" reg="koreana">koreana</tp:taxon-name-part></tp:taxon-name></italic>
                  </td><td rowspan="2" colspan="1">Algal mat</td><td rowspan="2" colspan="1">6 m</td><td rowspan="2" colspan="1">2.4 times</td><td rowspan="2" colspan="1">Oval</td><td rowspan="2" colspan="1">5 sp</td><td rowspan="1" colspan="1">10 sp</td><td rowspan="1" colspan="1">2 ts</td><td rowspan="1" colspan="1">5 sp</td><td rowspan="2" colspan="1">2 ts</td><td rowspan="2" colspan="1">30–38 sp</td><td rowspan="2" colspan="1">&lt; Pn7+t</td><td rowspan="2" colspan="1">Round</td><td rowspan="2" colspan="1">No distinct</td><td rowspan="2" colspan="1">
                    <xref ref-type="bibr" rid="B27">Song et al. (2012)</xref>
                  </td></tr><tr><td rowspan="1" colspan="1">6 sls</td><td rowspan="1" colspan="1">6 sls</td><td rowspan="1" colspan="1">4 se</td></tr><tr><td rowspan="2" colspan="1">
                    <italic><tp:taxon-name><tp:taxon-name-part taxon-name-part-type="genus" reg="Nebalia">N.</tp:taxon-name-part> <tp:taxon-name-part taxon-name-part-type="species" reg="mortoni">mortoni</tp:taxon-name-part></tp:taxon-name></italic>
                  </td><td rowspan="2" colspan="1">–</td><td rowspan="2" colspan="1">17 m</td><td rowspan="2" colspan="1">2.4 times</td><td rowspan="2" colspan="1">Oval</td><td rowspan="2" colspan="1">4 sp</td><td rowspan="2" colspan="1">7 sp</td><td rowspan="1" colspan="1">2 ts</td><td rowspan="2" colspan="1">6 sp</td><td rowspan="2" colspan="1">2 ts</td><td rowspan="2" colspan="1">25 sp</td><td rowspan="2" colspan="1">= Pn7+t</td><td rowspan="2" colspan="1">Square</td><td rowspan="2" colspan="1">No distinct</td><td rowspan="2" colspan="1">
                    <xref ref-type="bibr" rid="B18">Lee and Bamber (2011)</xref>
                  </td></tr><tr><td rowspan="1" colspan="1">4 sls</td></tr><tr><td rowspan="2" colspan="1">
                    <italic><tp:taxon-name><tp:taxon-name-part taxon-name-part-type="genus" reg="Nebalia">N.</tp:taxon-name-part> <tp:taxon-name-part taxon-name-part-type="species" reg="schizophthalma">schizophthalma</tp:taxon-name-part></tp:taxon-name></italic>
                  </td><td rowspan="2" colspan="1">–</td><td rowspan="2" colspan="1">2886 m</td><td rowspan="2" colspan="1">2.6 times</td><td rowspan="2" colspan="1">Bilobed</td><td rowspan="2" colspan="1">5 ts</td><td rowspan="2" colspan="1">10 sls</td><td rowspan="2" colspan="1">10 se</td><td rowspan="1" colspan="1">6 sp</td><td rowspan="2" colspan="1">2 ts</td><td rowspan="2" colspan="1">15 sp</td><td rowspan="2" colspan="1">&lt; Pn7+t</td><td rowspan="2" colspan="1">Acute</td><td rowspan="2" colspan="1">None</td><td rowspan="2" colspan="1">
                    <xref ref-type="bibr" rid="B8">Haney et al. (2001)</xref>
                  </td></tr><tr><td rowspan="1" colspan="1">8 se</td></tr></tbody></table></table-wrap><p><italic><tp:taxon-name><tp:taxon-name-part taxon-name-part-type="genus" reg="Nebalia">Nebalia</tp:taxon-name-part> <tp:taxon-name-part taxon-name-part-type="species" reg="tagiri">tagiri</tp:taxon-name-part></tp:taxon-name></italic> sp. nov. showed different characteristics from <italic><tp:taxon-name><tp:taxon-name-part taxon-name-part-type="genus" reg="Nebalia">N.</tp:taxon-name-part> <tp:taxon-name-part taxon-name-part-type="species" reg="koreana">koreana</tp:taxon-name-part></tp:taxon-name></italic> or <italic><tp:taxon-name><tp:taxon-name-part taxon-name-part-type="genus" reg="Nebalia">N.</tp:taxon-name-part> <tp:taxon-name-part taxon-name-part-type="species" reg="mortoni">mortoni</tp:taxon-name-part></tp:taxon-name></italic> in the following points: (1) number of spines or spine-like setae along proximal half in comparison with <italic><tp:taxon-name><tp:taxon-name-part taxon-name-part-type="genus" reg="Nebalia">N.</tp:taxon-name-part> <tp:taxon-name-part taxon-name-part-type="species" reg="koreana">koreana</tp:taxon-name-part></tp:taxon-name></italic> and <italic><tp:taxon-name><tp:taxon-name-part taxon-name-part-type="genus" reg="Nebalia">N.</tp:taxon-name-part> <tp:taxon-name-part taxon-name-part-type="species" reg="mortoni">mortoni</tp:taxon-name-part></tp:taxon-name></italic>; (2) existence of spine-like setae on external lateral face in comparison with <italic><tp:taxon-name><tp:taxon-name-part taxon-name-part-type="genus" reg="Nebalia">N.</tp:taxon-name-part> <tp:taxon-name-part taxon-name-part-type="species" reg="mortoni">mortoni</tp:taxon-name-part></tp:taxon-name></italic>; (3) number of spines and setae on terminal margin in comparison with <italic><tp:taxon-name><tp:taxon-name-part taxon-name-part-type="genus" reg="Nebalia">N.</tp:taxon-name-part> <tp:taxon-name-part taxon-name-part-type="species" reg="koreana">koreana</tp:taxon-name-part></tp:taxon-name></italic> and <italic><tp:taxon-name><tp:taxon-name-part taxon-name-part-type="genus" reg="Nebalia">N.</tp:taxon-name-part> <tp:taxon-name-part taxon-name-part-type="species" reg="mortoni">mortoni</tp:taxon-name-part></tp:taxon-name></italic>, <italic><tp:taxon-name><tp:taxon-name-part taxon-name-part-type="genus" reg="Nebalia">N.</tp:taxon-name-part> <tp:taxon-name-part taxon-name-part-type="species" reg="bipes">bipes</tp:taxon-name-part></tp:taxon-name></italic> is lacking detailed description; (5) thin seta of article 2 of mandibular palp is two in <italic><tp:taxon-name><tp:taxon-name-part taxon-name-part-type="genus" reg="Nebalia">N.</tp:taxon-name-part> <tp:taxon-name-part taxon-name-part-type="species" reg="tagiri">tagiri</tp:taxon-name-part></tp:taxon-name></italic> sp. nov., <italic><tp:taxon-name><tp:taxon-name-part taxon-name-part-type="genus" reg="Nebalia">N.</tp:taxon-name-part> <tp:taxon-name-part taxon-name-part-type="species" reg="koreana">koreana</tp:taxon-name-part></tp:taxon-name></italic> and <italic><tp:taxon-name><tp:taxon-name-part taxon-name-part-type="genus" reg="Nebalia">N.</tp:taxon-name-part> <tp:taxon-name-part taxon-name-part-type="species" reg="mortoni">mortoni</tp:taxon-name-part></tp:taxon-name></italic> and one in <italic><tp:taxon-name><tp:taxon-name-part taxon-name-part-type="genus" reg="Nebalia">N.</tp:taxon-name-part> <tp:taxon-name-part taxon-name-part-type="species" reg="bipes">bipes</tp:taxon-name-part></tp:taxon-name></italic>; (6) number of lateral spines of exopod of pleopod 1 is 21–24 in <italic><tp:taxon-name><tp:taxon-name-part taxon-name-part-type="genus" reg="Nebalia">N.</tp:taxon-name-part> <tp:taxon-name-part taxon-name-part-type="species" reg="tagiri">tagiri</tp:taxon-name-part></tp:taxon-name></italic> sp. nov, 25 in <italic><tp:taxon-name><tp:taxon-name-part taxon-name-part-type="genus" reg="Nebalia">N.</tp:taxon-name-part> <tp:taxon-name-part taxon-name-part-type="species" reg="mortoni">mortoni</tp:taxon-name-part></tp:taxon-name></italic>, and more than 30 in <italic><tp:taxon-name><tp:taxon-name-part taxon-name-part-type="genus" reg="Nebalia">N.</tp:taxon-name-part> <tp:taxon-name-part taxon-name-part-type="species" reg="bipes">bipes</tp:taxon-name-part></tp:taxon-name></italic> and <italic><tp:taxon-name><tp:taxon-name-part taxon-name-part-type="genus" reg="Nebalia">N.</tp:taxon-name-part> <tp:taxon-name-part taxon-name-part-type="species" reg="koreana">koreana</tp:taxon-name-part></tp:taxon-name></italic>; (7) furcal rami are longer than the combined length of pleonite 7 and the telson in <italic><tp:taxon-name><tp:taxon-name-part taxon-name-part-type="genus" reg="Nebalia">N.</tp:taxon-name-part> <tp:taxon-name-part taxon-name-part-type="species" reg="tagiri">tagiri</tp:taxon-name-part></tp:taxon-name></italic>. sp. nov. and of the same length in <italic><tp:taxon-name><tp:taxon-name-part taxon-name-part-type="genus" reg="Nebalia">N.</tp:taxon-name-part> <tp:taxon-name-part taxon-name-part-type="species" reg="bipes">bipes</tp:taxon-name-part></tp:taxon-name></italic> and <italic><tp:taxon-name><tp:taxon-name-part taxon-name-part-type="genus" reg="Nebalia">N.</tp:taxon-name-part> <tp:taxon-name-part taxon-name-part-type="species" reg="mortoni">mortoni</tp:taxon-name-part></tp:taxon-name></italic>, while in <italic><tp:taxon-name><tp:taxon-name-part taxon-name-part-type="genus" reg="Nebalia">N.</tp:taxon-name-part> <tp:taxon-name-part taxon-name-part-type="species" reg="koreana">koreana</tp:taxon-name-part></tp:taxon-name></italic> they are shorter; (8) denticles of posterior margin of pleonites 6 and 7 are rounded in <italic><tp:taxon-name><tp:taxon-name-part taxon-name-part-type="genus" reg="Nebalia">N.</tp:taxon-name-part> <tp:taxon-name-part taxon-name-part-type="species" reg="tagiri">tagiri</tp:taxon-name-part></tp:taxon-name></italic> sp. nov., <italic><tp:taxon-name><tp:taxon-name-part taxon-name-part-type="genus" reg="Nebalia">N.</tp:taxon-name-part> <tp:taxon-name-part taxon-name-part-type="species" reg="bipes">bipes</tp:taxon-name-part></tp:taxon-name></italic>, and <italic><tp:taxon-name><tp:taxon-name-part taxon-name-part-type="genus" reg="Nebalia">N.</tp:taxon-name-part> <tp:taxon-name-part taxon-name-part-type="species" reg="koreana">koreana</tp:taxon-name-part></tp:taxon-name></italic> while in <italic><tp:taxon-name><tp:taxon-name-part taxon-name-part-type="genus" reg="Nebalia">N.</tp:taxon-name-part> <tp:taxon-name-part taxon-name-part-type="species" reg="mortoni">mortoni</tp:taxon-name-part></tp:taxon-name></italic> are square-shaped.</p><p>Most species of <italic><tp:taxon-name><tp:taxon-name-part taxon-name-part-type="genus" reg="Nebalia">Nebalia</tp:taxon-name-part></tp:taxon-name></italic> have been reported from shallow water (&lt; 10 m depth) in the world oceans with two exceptions, <italic>i.e.</italic>, <italic><tp:taxon-name><tp:taxon-name-part taxon-name-part-type="genus" reg="Nebalia">Nebalia</tp:taxon-name-part> <tp:taxon-name-part taxon-name-part-type="species" reg="abyssicola">abyssicola</tp:taxon-name-part></tp:taxon-name></italic> (Ledoyer, 1997) and <italic><tp:taxon-name><tp:taxon-name-part taxon-name-part-type="genus" reg="Nebalia">N.</tp:taxon-name-part> <tp:taxon-name-part taxon-name-part-type="species" reg="schizophthlma">schizophthlma</tp:taxon-name-part></tp:taxon-name></italic> (Haney et al., 2001) have been reported from ca. 100 m or deeper (Table <xref ref-type="table" rid="T1">1</xref>). <italic><tp:taxon-name><tp:taxon-name-part taxon-name-part-type="genus" reg="Nebalia">Nebalia</tp:taxon-name-part> <tp:taxon-name-part taxon-name-part-type="species" reg="schizophthalma">schizophthalma</tp:taxon-name-part></tp:taxon-name></italic> was reported at a depth of 2886 m in the North Atlantic Ocean, which is the deepest record of this genus. <italic><tp:taxon-name><tp:taxon-name-part taxon-name-part-type="genus" reg="Nebalia">Nebalia</tp:taxon-name-part> <tp:taxon-name-part taxon-name-part-type="species" reg="tagiri">tagiri</tp:taxon-name-part></tp:taxon-name></italic> sp. nov. was collected from a hydrothermal vent chimney at a depth of 200 m in Wakamiko Caldera of Kagoshima Bay, Japan (Fig. <xref ref-type="fig" rid="F1">1</xref>). This depth of 200 m is relatively deep compared to similar species of this genus. The genus <italic><tp:taxon-name><tp:taxon-name-part taxon-name-part-type="genus" reg="Nebalia">Nebalia</tp:taxon-name-part></tp:taxon-name></italic> has not been previously reported from any hydrothermal fields to date. The only species reported from a deep-sea hydrothermal field is <italic><tp:taxon-name><tp:taxon-name-part taxon-name-part-type="genus" reg="Dahlella">Dahlella</tp:taxon-name-part> <tp:taxon-name-part taxon-name-part-type="species" reg="caldariensis">caldariensis</tp:taxon-name-part></tp:taxon-name></italic> (Hessler, 1984), observed on the mussel beds of hydrothermal vent areas at the Galapagos and the East Pacific Rise at depths deeper than 2000 m. On the other hand, <italic><tp:taxon-name><tp:taxon-name-part taxon-name-part-type="genus" reg="Nebalia">N.</tp:taxon-name-part> <tp:taxon-name-part taxon-name-part-type="species" reg="tagiri">tagiri</tp:taxon-name-part></tp:taxon-name></italic> sp. nov. was collected near the interior of chimney walls, which were close to the chimney vents spouting thermal water (ca. 200 °C).</p><p>This species was clearly observed on the inner surface of the chimney, suggesting the species is adapted to the hydrothermal environment. For a more accurate understanding of this species, further investigations are needed to determine their ecological and/or physiological aspects in relation to the hydrothermal fields.</p><sec sec-type="Key to species of genus Nebalia" id="SECID0EWVAG"><title>Key to species of genus <italic><tp:taxon-name><tp:taxon-name-part taxon-name-part-type="genus" reg="Nebalia">Nebalia</tp:taxon-name-part></tp:taxon-name></italic></title><table-wrap content-type="key" position="anchor" orientation="portrait"><table id="TID0ESOAC" rules="all"><tbody><tr><td rowspan="1" colspan="1">1</td><td rowspan="1" colspan="1">Pleopod 6 composed of two segments</td><td rowspan="1" colspan="1">
                      <bold><italic><tp:taxon-name><tp:taxon-name-part taxon-name-part-type="genus" reg="Nebalia">N.</tp:taxon-name-part> <tp:taxon-name-part taxon-name-part-type="species" reg="biarticulata">biarticulata</tp:taxon-name-part></tp:taxon-name></italic> Ledoyer, 1997</bold>
                    </td></tr><tr><td rowspan="1" colspan="1">–</td><td rowspan="1" colspan="1">Pleopod 6 composed of one segment</td><td rowspan="1" colspan="1">
                      <bold>2</bold>
                    </td></tr><tr><td rowspan="1" colspan="1">2</td><td rowspan="1" colspan="1">Entire surface of eye smooth</td><td rowspan="1" colspan="1">
                      <bold>13</bold>
                    </td></tr><tr><td rowspan="1" colspan="1">–</td><td rowspan="1" colspan="1">Eye surface different</td><td rowspan="1" colspan="1">
                      <bold>3</bold>
                    </td></tr><tr><td rowspan="1" colspan="1">3</td><td rowspan="1" colspan="1">Dorsal margin of eye smooth, with lobes only on antero-distal margin</td><td rowspan="1" colspan="1">
                      <bold>10</bold>
                    </td></tr><tr><td rowspan="1" colspan="1">–</td><td rowspan="1" colspan="1">Eye papillae present on dorsal margin</td><td rowspan="1" colspan="1">
                      <bold>4</bold>
                    </td></tr><tr><td rowspan="1" colspan="1">4</td><td rowspan="1" colspan="1">Eye with several lobes on antero-distal margin</td><td rowspan="1" colspan="1">
                      <bold><italic><tp:taxon-name><tp:taxon-name-part taxon-name-part-type="genus" reg="Nebalia">N.</tp:taxon-name-part> <tp:taxon-name-part taxon-name-part-type="species" reg="cambodiana">cambodiana</tp:taxon-name-part></tp:taxon-name></italic> Song et al., 2013</bold>
                    </td></tr><tr><td rowspan="1" colspan="1">–</td><td rowspan="1" colspan="1">Eye with antero-distal margin smooth, lacking lobes</td><td rowspan="1" colspan="1">
                      <bold>5</bold>
                    </td></tr><tr><td rowspan="1" colspan="1">5</td><td rowspan="1" colspan="1">Ommatidial part covering most of the eye-stalk</td><td rowspan="1" colspan="1">
                      <bold>6</bold>
                    </td></tr><tr><td rowspan="1" colspan="1">–</td><td rowspan="1" colspan="1">Ommatidial part not covering most of the eye-stalk</td><td rowspan="1" colspan="1">
                      <bold>7</bold>
                    </td></tr><tr><td rowspan="1" colspan="1">6</td><td rowspan="1" colspan="1">Protopod of pleopod 4 with serrations along posterior margin</td><td rowspan="1" colspan="1">
                      <bold><italic><tp:taxon-name><tp:taxon-name-part taxon-name-part-type="genus" reg="Nebalia">N.</tp:taxon-name-part> <tp:taxon-name-part taxon-name-part-type="species" reg="cannoni">cannoni</tp:taxon-name-part></tp:taxon-name></italic> Dahl, 1990</bold>
                    </td></tr><tr><td rowspan="1" colspan="1">–</td><td rowspan="1" colspan="1">Protopod of pleopod 4 lacking serrations along posterior margin</td><td rowspan="1" colspan="1">
                      <bold><italic><tp:taxon-name><tp:taxon-name-part taxon-name-part-type="genus" reg="Nebalia">N.</tp:taxon-name-part> <tp:taxon-name-part taxon-name-part-type="species" reg="longicornis">longicornis</tp:taxon-name-part></tp:taxon-name></italic> Thomson, 1879</bold>
                    </td></tr><tr><td rowspan="1" colspan="1">7</td><td rowspan="1" colspan="1">Ommatidial part covering four-fifths of eye-stalk</td><td rowspan="1" colspan="1">
                      <bold><italic><tp:taxon-name><tp:taxon-name-part taxon-name-part-type="genus" reg="Nebalia">N.</tp:taxon-name-part> <tp:taxon-name-part taxon-name-part-type="species" reg="falklandensis">falklandensis</tp:taxon-name-part></tp:taxon-name></italic> Dahl, 1990</bold>
                    </td></tr><tr><td rowspan="1" colspan="1">–</td><td rowspan="1" colspan="1">Ommatidial part not covering four-fifths of eye-stalk</td><td rowspan="1" colspan="1">
                      <bold>8</bold>
                    </td></tr><tr><td rowspan="1" colspan="1">8</td><td rowspan="1" colspan="1">Ommatidial part covering half of eye-stalk</td><td rowspan="1" colspan="1">
                      <bold><italic><tp:taxon-name><tp:taxon-name-part taxon-name-part-type="genus" reg="Nebalia">N.</tp:taxon-name-part> <tp:taxon-name-part taxon-name-part-type="species" reg="capensis">capensis</tp:taxon-name-part></tp:taxon-name></italic> Barnard, 1914</bold>
                    </td></tr><tr><td rowspan="1" colspan="1">–</td><td rowspan="1" colspan="1">Ommatidial part covering two-thirds of eye-stalk</td><td rowspan="1" colspan="1">
                      <bold>9</bold>
                    </td></tr><tr><td rowspan="1" colspan="1">9</td><td rowspan="1" colspan="1">Denticles of pleonites 6 and 7 distally acute</td><td rowspan="1" colspan="1">
                      <bold><italic><tp:taxon-name><tp:taxon-name-part taxon-name-part-type="genus" reg="Nebalia">N.</tp:taxon-name-part> <tp:taxon-name-part taxon-name-part-type="species" reg="antarctica">antarctica</tp:taxon-name-part></tp:taxon-name></italic> Dahl, 1990</bold>
                    </td></tr><tr><td rowspan="1" colspan="1">–</td><td rowspan="1" colspan="1">Denticles of pleonites 6 and 7 rounded</td><td rowspan="1" colspan="1">
                      <bold><italic><tp:taxon-name><tp:taxon-name-part taxon-name-part-type="genus" reg="Nebalia">N.</tp:taxon-name-part> <tp:taxon-name-part taxon-name-part-type="species" reg="patagonica">patagonica</tp:taxon-name-part></tp:taxon-name></italic> Dahl, 1990</bold>
                    </td></tr><tr><td rowspan="1" colspan="1">10</td><td rowspan="1" colspan="1">Anterior margin of eye-stalk with 2 lobes</td><td rowspan="1" colspan="1">
                      <bold>11</bold>
                    </td></tr><tr><td rowspan="1" colspan="1">–</td><td rowspan="1" colspan="1">Anterior margin of eye-stalk with 3 lobes</td><td rowspan="1" colspan="1">
                      <bold>12</bold>
                    </td></tr><tr><td rowspan="1" colspan="1">11</td><td rowspan="1" colspan="1">Eye-stalk with flat anterior margin between lobes</td><td rowspan="1" colspan="1">
                      <bold><italic><tp:taxon-name><tp:taxon-name-part taxon-name-part-type="genus" reg="Nebalia">N.</tp:taxon-name-part> <tp:taxon-name-part taxon-name-part-type="species" reg="daytoni">daytoni</tp:taxon-name-part></tp:taxon-name></italic> Vetter, 1996</bold>
                    </td></tr><tr><td rowspan="1" colspan="1">–</td><td rowspan="1" colspan="1">Eye-stalk no flat margin between lobes</td><td rowspan="1" colspan="1">
                      <bold><italic><tp:taxon-name><tp:taxon-name-part taxon-name-part-type="genus" reg="Nebalia">N.</tp:taxon-name-part> <tp:taxon-name-part taxon-name-part-type="species" reg="schizophthalma">schizophthalma</tp:taxon-name-part></tp:taxon-name></italic> Haney et al., 2001</bold>
                    </td></tr><tr><td rowspan="1" colspan="1">12</td><td rowspan="1" colspan="1">Denticles of pleonites 6 and 7 acute distally</td><td rowspan="1" colspan="1">
                      <bold><italic><tp:taxon-name><tp:taxon-name-part taxon-name-part-type="genus" reg="Nebalia">N.</tp:taxon-name-part> <tp:taxon-name-part taxon-name-part-type="species" reg="troncosoi">troncosoi</tp:taxon-name-part></tp:taxon-name></italic> Moreira et al., 2003</bold>
                    </td></tr><tr><td rowspan="1" colspan="1">–</td><td rowspan="1" colspan="1">Denticles of pleonites 6 and 7 rounded</td><td rowspan="1" colspan="1">
                      <bold><italic><tp:taxon-name><tp:taxon-name-part taxon-name-part-type="genus" reg="Nebalia">N.</tp:taxon-name-part> <tp:taxon-name-part taxon-name-part-type="species" reg="pseudotroncosoi">pseudotroncosoi</tp:taxon-name-part></tp:taxon-name></italic> Song et al., 2013</bold>
                    </td></tr><tr><td rowspan="1" colspan="1">13</td><td rowspan="1" colspan="1">Shape of the eye-stalk sub-rectangular</td><td rowspan="1" colspan="1">
                      <bold><italic><tp:taxon-name><tp:taxon-name-part taxon-name-part-type="genus" reg="Nebalia">N.</tp:taxon-name-part> <tp:taxon-name-part taxon-name-part-type="species" reg="abyssicola">abyssicola</tp:taxon-name-part></tp:taxon-name></italic> Ledoyer, 1997</bold>
                    </td></tr><tr><td rowspan="1" colspan="1">–</td><td rowspan="1" colspan="1">Shape of the eye-stalk oval</td><td rowspan="1" colspan="1">
                      <bold>14</bold>
                    </td></tr><tr><td rowspan="1" colspan="1">14</td><td rowspan="1" colspan="1">Ommatidial part covering half of the eye-stalk</td><td rowspan="1" colspan="1">
                      <bold>15</bold>
                    </td></tr><tr><td rowspan="1" colspan="1">–</td><td rowspan="1" colspan="1">Ommatidial part not covering half of the eye-stalk</td><td rowspan="1" colspan="1">
                      <bold>20</bold>
                    </td></tr><tr><td rowspan="1" colspan="1">15</td><td rowspan="1" colspan="1">Supraocular plate covering proximal portion of eye-stalk</td><td rowspan="1" colspan="1">
                      <bold>16</bold>
                    </td></tr><tr><td rowspan="1" colspan="1">–</td><td rowspan="1" colspan="1">Supraocular plate covering the half of eye-stalk</td><td rowspan="1" colspan="1">
                      <bold><italic><tp:taxon-name><tp:taxon-name-part taxon-name-part-type="genus" reg="Nebalia">N.</tp:taxon-name-part> <tp:taxon-name-part taxon-name-part-type="species" reg="deborahae">deborahae</tp:taxon-name-part></tp:taxon-name></italic> Bochert &amp; Zettler, 2012</bold>
                    </td></tr><tr><td rowspan="1" colspan="1">16</td><td rowspan="1" colspan="1">Exopod of second maxilla clearly extend beyond the endopod of article 1</td><td rowspan="1" colspan="1">
                      <bold><italic><tp:taxon-name><tp:taxon-name-part taxon-name-part-type="genus" reg="Nebalia">N.</tp:taxon-name-part> <tp:taxon-name-part taxon-name-part-type="species" reg="clausi">clausi</tp:taxon-name-part></tp:taxon-name></italic> Dahl, 1985</bold>
                    </td></tr><tr><td rowspan="1" colspan="1">–</td><td rowspan="1" colspan="1">Exopod of second maxilla subequal length to endopod of article 1</td><td rowspan="1" colspan="1">
                      <bold>17</bold>
                    </td></tr><tr><td rowspan="1" colspan="1">17</td><td rowspan="1" colspan="1">Furcal rami almost the same length as combined length of telson and pleonites 6 and 7</td><td rowspan="1" colspan="1">
                      <bold><italic><tp:taxon-name><tp:taxon-name-part taxon-name-part-type="genus" reg="Nebalia">N.</tp:taxon-name-part> <tp:taxon-name-part taxon-name-part-type="species" reg="marerubri">marerubri</tp:taxon-name-part></tp:taxon-name></italic> Wägele, 1983</bold>
                    </td></tr><tr><td rowspan="1" colspan="1">–</td><td rowspan="1" colspan="1">Furcal rami shorter than combined length of telson and pleonites 6 and 7</td><td rowspan="1" colspan="1">
                      <bold>18</bold>
                    </td></tr><tr><td rowspan="1" colspan="1">18</td><td rowspan="1" colspan="1">Furcal rami almost the same length as combined length of telson and pleonite 7</td><td rowspan="1" colspan="1">
                      <bold><italic><tp:taxon-name><tp:taxon-name-part taxon-name-part-type="genus" reg="Nebalia">N.</tp:taxon-name-part> <tp:taxon-name-part taxon-name-part-type="species" reg="gerkenae">gerkenae</tp:taxon-name-part></tp:taxon-name></italic> Haney &amp; Martin, 2000</bold>
                    </td></tr><tr><td rowspan="1" colspan="1">–</td><td rowspan="1" colspan="1">Furcal rami longer than combined length of telson and pleonite 7</td><td rowspan="1" colspan="1">
                      <bold>19</bold>
                    </td></tr><tr><td rowspan="1" colspan="1">19</td><td rowspan="1" colspan="1">Article 4 of antennule with single distal spine</td><td rowspan="1" colspan="1">
                      <bold><italic><tp:taxon-name><tp:taxon-name-part taxon-name-part-type="genus" reg="Nebalia">N.</tp:taxon-name-part> <tp:taxon-name-part taxon-name-part-type="species" reg="brucei">brucei</tp:taxon-name-part></tp:taxon-name></italic> Olesen, 1999</bold>
                    </td></tr><tr><td rowspan="1" colspan="1">–</td><td rowspan="1" colspan="1">Article 4 of antennule with one or two distal spines</td><td rowspan="1" colspan="1">
                      <bold><italic><tp:taxon-name><tp:taxon-name-part taxon-name-part-type="genus" reg="Nebalia">N.</tp:taxon-name-part> <tp:taxon-name-part taxon-name-part-type="species" reg="dahli">dahli</tp:taxon-name-part></tp:taxon-name></italic> Kazmi &amp; Tirmizi, 1989</bold>
                    </td></tr><tr><td rowspan="1" colspan="1">20</td><td rowspan="1" colspan="1">Ommatidial part covering more than two-thirds of eye-stalk</td><td rowspan="1" colspan="1">
                      <bold>21</bold>
                    </td></tr><tr><td rowspan="1" colspan="1">–</td><td rowspan="1" colspan="1">Ommatidial part covering more than three quarters of eye-stalk</td><td rowspan="1" colspan="1">
                      <bold>32</bold>
                    </td></tr><tr><td rowspan="1" colspan="1">21</td><td rowspan="1" colspan="1">Article 1 of endopod of second maxilla shorter than article 2</td><td rowspan="1" colspan="1">
                      <bold>22</bold>
                    </td></tr><tr><td rowspan="1" colspan="1">–</td><td rowspan="1" colspan="1">Article 1 of endopod of second maxilla not shorter than article 2</td><td rowspan="1" colspan="1">
                      <bold>23</bold>
                    </td></tr><tr><td rowspan="1" colspan="1">22</td><td rowspan="1" colspan="1">Rostrum length ca. 2.4 times as long as width</td><td rowspan="1" colspan="1">
                      <bold><italic><tp:taxon-name><tp:taxon-name-part taxon-name-part-type="genus" reg="Nebalia">N.</tp:taxon-name-part> <tp:taxon-name-part taxon-name-part-type="species" reg="lagartensis">lagartensis</tp:taxon-name-part></tp:taxon-name></italic> Escobar-Briones &amp; Villalobos-Hiriart, 1995</bold>
                    </td></tr><tr><td rowspan="1" colspan="1">–</td><td rowspan="1" colspan="1">Rostrum length ca. 1.9 times as long as width</td><td rowspan="1" colspan="1">
                      <bold><italic><tp:taxon-name><tp:taxon-name-part taxon-name-part-type="genus" reg="Nebalia">N.</tp:taxon-name-part> <tp:taxon-name-part taxon-name-part-type="species" reg="terazakii">terazakii</tp:taxon-name-part></tp:taxon-name></italic> Othman et al., 2016</bold>
                    </td></tr><tr><td rowspan="1" colspan="1">23</td><td rowspan="1" colspan="1">Article 1 of endopod of second maxilla subequal in length to article 2</td><td rowspan="1" colspan="1">
                      <bold><italic><tp:taxon-name><tp:taxon-name-part taxon-name-part-type="genus" reg="Nebalia">N.</tp:taxon-name-part> <tp:taxon-name-part taxon-name-part-type="species" reg="kocatasi">kocatasi</tp:taxon-name-part></tp:taxon-name></italic> Moreira et al., 2007</bold>
                    </td></tr><tr><td rowspan="1" colspan="1">–</td><td rowspan="1" colspan="1">Article 1 of endopod of second maxilla longer than article 2</td><td rowspan="1" colspan="1">
                      <bold>24</bold>
                    </td></tr><tr><td rowspan="1" colspan="1">24</td><td rowspan="1" colspan="1">Denticles of pleonites 6 and 7 square</td><td rowspan="1" colspan="1">
                      <bold><italic><tp:taxon-name><tp:taxon-name-part taxon-name-part-type="genus" reg="Nebalia">N.</tp:taxon-name-part> <tp:taxon-name-part taxon-name-part-type="species" reg="mortoni">mortoni</tp:taxon-name-part></tp:taxon-name></italic> Lee &amp; Bamber, 2011</bold>
                    </td></tr><tr><td rowspan="1" colspan="1">–</td><td rowspan="1" colspan="1">Denticles of pleonites 6 and 7 not square</td><td rowspan="1" colspan="1">
                      <bold>25</bold>
                    </td></tr><tr><td rowspan="1" colspan="1">25</td><td rowspan="1" colspan="1">Denticles of pleonites 6 and 7 acute</td><td rowspan="1" colspan="1">
                      <bold>26</bold>
                    </td></tr><tr><td rowspan="1" colspan="1">–</td><td rowspan="1" colspan="1">Denticles of pleonites 6 and 7 rounded</td><td rowspan="1" colspan="1">
                      <bold>27</bold>
                    </td></tr><tr><td rowspan="1" colspan="1">26</td><td rowspan="1" colspan="1">Exopod of pleopod 1 bearing 15 or 16 spines on lateral margin</td><td rowspan="1" colspan="1">
                      <bold><italic><tp:taxon-name><tp:taxon-name-part taxon-name-part-type="genus" reg="Nebalia">N.</tp:taxon-name-part> <tp:taxon-name-part taxon-name-part-type="species" reg="melanophthalma">melanophthalma</tp:taxon-name-part></tp:taxon-name></italic> Ledoyer, 2000</bold>
                    </td></tr><tr><td rowspan="1" colspan="1">–</td><td rowspan="1" colspan="1">Exopod of pleopod 1 bearing 26 spines on lateral margin</td><td rowspan="1" colspan="1">
                      <bold><italic><tp:taxon-name><tp:taxon-name-part taxon-name-part-type="genus" reg="Nebalia">N.</tp:taxon-name-part> <tp:taxon-name-part taxon-name-part-type="species" reg="strausi">strausi</tp:taxon-name-part></tp:taxon-name></italic> Risso, 1826</bold>
                    </td></tr><tr><td rowspan="1" colspan="1">27</td><td rowspan="1" colspan="1">Anal plates with distinct ‘shoulder’</td><td rowspan="1" colspan="1">
                      <bold><italic><tp:taxon-name><tp:taxon-name-part taxon-name-part-type="genus" reg="Nebalia">N.</tp:taxon-name-part> <tp:taxon-name-part taxon-name-part-type="species" reg="bipes">bipes</tp:taxon-name-part></tp:taxon-name></italic> Dahl, 1985</bold>
                    </td></tr><tr><td rowspan="1" colspan="1">–</td><td rowspan="1" colspan="1">Anal plates with no distinct ‘shoulder’</td><td rowspan="1" colspan="1">
                      <bold>28</bold>
                    </td></tr><tr><td rowspan="1" colspan="1">28</td><td rowspan="1" colspan="1">Protopod of pleopod 4 with serrations along posterior margin</td><td rowspan="1" colspan="1">
                      <bold>29</bold>
                    </td></tr><tr><td rowspan="1" colspan="1">–</td><td rowspan="1" colspan="1">Protopod of pleopod 4 lacking serration along posterior margin</td><td rowspan="1" colspan="1">
                      <bold>30</bold>
                    </td></tr><tr><td rowspan="1" colspan="1">29</td><td rowspan="1" colspan="1">Article 3 of antennal peduncle bearing plumose setae on external lateral face</td><td rowspan="1" colspan="1">
                      <bold><italic><tp:taxon-name><tp:taxon-name-part taxon-name-part-type="genus" reg="Nebalia">N.</tp:taxon-name-part> <tp:taxon-name-part taxon-name-part-type="species" reg="mediterranea">mediterranea</tp:taxon-name-part></tp:taxon-name></italic> Kocak &amp; Moreira, 2015</bold>
                    </td></tr><tr><td rowspan="1" colspan="1">–</td><td rowspan="1" colspan="1">Article 3 of antennal peduncle lacking plumose setae on external lateral face</td><td rowspan="1" colspan="1">
                      <bold><italic><tp:taxon-name><tp:taxon-name-part taxon-name-part-type="genus" reg="Nebalia">N.</tp:taxon-name-part> <tp:taxon-name-part taxon-name-part-type="species" reg="kensleyi">kensleyi</tp:taxon-name-part></tp:taxon-name></italic> Haney &amp; Martin, 2005</bold>
                    </td></tr><tr><td rowspan="1" colspan="1">30</td><td rowspan="1" colspan="1">Furcal rami shorter than combined length of telson and pleonite 7</td><td rowspan="1" colspan="1">
                      <bold><italic><tp:taxon-name><tp:taxon-name-part taxon-name-part-type="genus" reg="Nebalia">N.</tp:taxon-name-part> <tp:taxon-name-part taxon-name-part-type="species" reg="koreana">koreana</tp:taxon-name-part></tp:taxon-name></italic> Song et al., 2012</bold>
                    </td></tr><tr><td rowspan="1" colspan="1">–</td><td rowspan="1" colspan="1">Furcal rami not shorter than combined length of telson and pleonite 7</td><td rowspan="1" colspan="1">
                      <bold>31</bold>
                    </td></tr><tr><td rowspan="1" colspan="1">31</td><td rowspan="1" colspan="1">Denticle of pleonite 2 with wide flat margin between denticles</td><td rowspan="1" colspan="1">
                      <bold><italic><tp:taxon-name><tp:taxon-name-part taxon-name-part-type="genus" reg="Nebalia">N.</tp:taxon-name-part> <tp:taxon-name-part taxon-name-part-type="species" reg="tagiri">tagiri</tp:taxon-name-part></tp:taxon-name></italic> sp. nov., This paper</bold>
                    </td></tr><tr><td rowspan="1" colspan="1">–</td><td rowspan="1" colspan="1">Denticle of pleonite 2 lacking flat margin between denticles</td><td rowspan="1" colspan="1">
                      <bold><italic><tp:taxon-name><tp:taxon-name-part taxon-name-part-type="genus" reg="Nebalia">N.</tp:taxon-name-part> <tp:taxon-name-part taxon-name-part-type="species" reg="reboredae">reboredae</tp:taxon-name-part></tp:taxon-name></italic> Moreira et al., 2009</bold>
                    </td></tr><tr><td rowspan="1" colspan="1">32</td><td rowspan="1" colspan="1">Ommatidial part covering four-fifths of eye-stalk</td><td rowspan="1" colspan="1">
                      <bold><italic><tp:taxon-name><tp:taxon-name-part taxon-name-part-type="genus" reg="Nebalia">N.</tp:taxon-name-part> <tp:taxon-name-part taxon-name-part-type="species" reg="villalobosi">villalobosi</tp:taxon-name-part></tp:taxon-name></italic> Ortiz et al., 2011</bold>
                    </td></tr><tr><td rowspan="1" colspan="1">–</td><td rowspan="1" colspan="1">Ommatidial part covering three-quarters of eye-stalk</td><td rowspan="1" colspan="1">
                      <bold>33</bold>
                    </td></tr><tr><td rowspan="1" colspan="1">33</td><td rowspan="1" colspan="1">Denticles of pleonites 6 and 7 square-shaped</td><td rowspan="1" colspan="1">
                      <bold><italic><tp:taxon-name><tp:taxon-name-part taxon-name-part-type="genus" reg="Nebalia">N.</tp:taxon-name-part> <tp:taxon-name-part taxon-name-part-type="species" reg="ilheoensis">ilheoensis</tp:taxon-name-part></tp:taxon-name></italic> Kensleyi, 1976</bold>
                    </td></tr><tr><td rowspan="1" colspan="1">–</td><td rowspan="1" colspan="1">Denticles of pleonites 6 and 7 not squared</td><td rowspan="1" colspan="1">
                      <bold>34</bold>
                    </td></tr><tr><td rowspan="1" colspan="1">34</td><td rowspan="1" colspan="1">Denticles of pleonite 6 rounded and of pleonite 7 acute</td><td rowspan="1" colspan="1">
                      <bold><italic><tp:taxon-name><tp:taxon-name-part taxon-name-part-type="genus" reg="Nebalia">N.</tp:taxon-name-part> <tp:taxon-name-part taxon-name-part-type="species" reg="borealis">borealis</tp:taxon-name-part></tp:taxon-name></italic> Dahl, 1985</bold>
                    </td></tr><tr><td rowspan="1" colspan="1">–</td><td rowspan="1" colspan="1">Denticles of pleonites 6 and 7 similar in shape</td><td rowspan="1" colspan="1">
                      <bold>35</bold>
                    </td></tr><tr><td rowspan="1" colspan="1">35</td><td rowspan="1" colspan="1">Denticles of pleonites 6 and 7 distally acute</td><td rowspan="1" colspan="1">
                      <bold>36</bold>
                    </td></tr><tr><td rowspan="1" colspan="1">–</td><td rowspan="1" colspan="1">Denticles of pleonites 6 and 7 rounded</td><td rowspan="1" colspan="1">
                      <bold>37</bold>
                    </td></tr><tr><td rowspan="1" colspan="1">36</td><td rowspan="1" colspan="1">Total length of mature female more than 10 mm, Exopod of pleopod 1 bearing more than 30 spines on lateral margin</td><td rowspan="1" colspan="1">
                      <bold><italic><tp:taxon-name><tp:taxon-name-part taxon-name-part-type="genus" reg="Nebalia">N.</tp:taxon-name-part> <tp:taxon-name-part taxon-name-part-type="species" reg="hessleri">hessleri</tp:taxon-name-part></tp:taxon-name></italic> Martin et al., 1996</bold>
                    </td></tr><tr><td rowspan="1" colspan="1">–</td><td rowspan="1" colspan="1">Total length of mature female less than 5 mm, Exopod of pleopod 1 bearing 15 or 16 spines on lateral margin</td><td rowspan="1" colspan="1">
                      <bold><italic><tp:taxon-name><tp:taxon-name-part taxon-name-part-type="genus" reg="Nebalia">N.</tp:taxon-name-part> <tp:taxon-name-part taxon-name-part-type="species" reg="neocaledoniensis">neocaledoniensis</tp:taxon-name-part></tp:taxon-name></italic> Ledoyer, 2000</bold>
                    </td></tr><tr><td rowspan="1" colspan="1">37</td><td rowspan="1" colspan="1">Article 2 of mandibular palp with single thin seta, anal plate with no distinct “shoulder”</td><td rowspan="1" colspan="1">
                      <bold><italic><tp:taxon-name><tp:taxon-name-part taxon-name-part-type="genus" reg="Nebalia">N.</tp:taxon-name-part> <tp:taxon-name-part taxon-name-part-type="species" reg="herbstii">herbstii</tp:taxon-name-part></tp:taxon-name></italic> Leach, 1814</bold>
                    </td></tr><tr><td rowspan="1" colspan="1">–</td><td rowspan="1" colspan="1">Article 2 of mandibular palp with two thin setae, anal plate with distinct “shoulder”</td><td rowspan="1" colspan="1">
                      <bold><italic><tp:taxon-name><tp:taxon-name-part taxon-name-part-type="genus" reg="Nebalia">N.</tp:taxon-name-part> <tp:taxon-name-part taxon-name-part-type="species" reg="dolsandoensis">dolsandoensis</tp:taxon-name-part></tp:taxon-name></italic> Song &amp; Min, 2016</bold>
                    </td></tr></tbody></table></table-wrap></sec></tp:treatment-sec><tp:treatment-sec><!--Section generated to contain objects referenced in tp:taxon-treatment.--><fig id="F1" position="float" orientation="portrait"><object-id xmlns:xlink="http://www.w3.org/1999/xlink" content-type="doi" xlink:type="simple">10.3897/zookeys.897.37061.figure1</object-id><object-id xmlns:xlink="http://www.w3.org/1999/xlink" content-type="arpha" xlink:type="simple">2147B391-39FA-5523-BCCF-E9F47C139FE1</object-id><label>Figure 1.</label><caption><p>Sampling location (in yellow) of <italic><tp:taxon-name><tp:taxon-name-part taxon-name-part-type="genus" reg="Nebalia">Nebalia</tp:taxon-name-part> <tp:taxon-name-part taxon-name-part-type="species" reg="tagiri">tagiri</tp:taxon-name-part></tp:taxon-name></italic> sp. nov. in Kagoshima Bay.</p></caption><graphic xmlns:xlink="http://www.w3.org/1999/xlink" xlink:href="zookeys-897-001-g001.jpg" position="float" orientation="portrait" xlink:type="simple" id="oo_362687.jpg"><uri content-type="original_file" xlink:type="simple">https://binary.pensoft.net/fig/362687</uri></graphic></fig></tp:treatment-sec><ref-list><ref id="B16"><mixed-citation xmlns:xlink="http://www.w3.org/1999/xlink" xlink:type="simple"><person-group><name name-style="western"><surname>Ledoyer</surname><given-names>M</given-names></name></person-group> (<year>1997</year>) <article-title>Leptostracés (<tp:taxon-name><tp:taxon-name-part taxon-name-part-type="subphylum">Crustacea</tp:taxon-name-part></tp:taxon-name>) de Méditerranée.</article-title><source>Marine Life</source><volume>7</volume>: <fpage>29</fpage>–<lpage>38</lpage>.</mixed-citation></ref><ref id="B3"><mixed-citation xmlns:xlink="http://www.w3.org/1999/xlink" xlink:type="simple"><person-group><name name-style="western"><surname>Dahl</surname><given-names>E</given-names></name></person-group> (<year>1985</year>) <article-title><tp:taxon-name><tp:taxon-name-part taxon-name-part-type="subphylum">Crustacea</tp:taxon-name-part></tp:taxon-name><tp:taxon-name><tp:taxon-name-part taxon-name-part-type="order">Leptostraca</tp:taxon-name-part></tp:taxon-name>, principles of taxonomy and a revision of European shelf species.</article-title><source>Sarsia</source><volume>70</volume>: <fpage>135</fpage>–<lpage>165</lpage>. <ext-link xlink:type="simple" ext-link-type="doi" xlink:href="10.1080/00364827.1985.10420626">https://doi.org/10.1080/00364827.1985.10420626</ext-link></mixed-citation></ref><ref id="B27"><mixed-citation xmlns:xlink="http://www.w3.org/1999/xlink" xlink:type="simple"><person-group><name name-style="western"><surname>Song</surname><given-names>J-H</given-names></name><name name-style="western"><surname>Moreira</surname><given-names>J</given-names></name><name name-style="western"><surname>Min</surname><given-names>G-S</given-names></name></person-group> (<year>2012</year>) <article-title>A new species of <tp:taxon-name><tp:taxon-name-part taxon-name-part-type="order">Leptostraca</tp:taxon-name-part></tp:taxon-name>, <italic><tp:taxon-name><tp:taxon-name-part taxon-name-part-type="genus">Nebalia</tp:taxon-name-part> <tp:taxon-name-part taxon-name-part-type="species">koreana</tp:taxon-name-part></tp:taxon-name></italic> (<tp:taxon-name><tp:taxon-name-part taxon-name-part-type="class">Malacostraca</tp:taxon-name-part></tp:taxon-name>: <tp:taxon-name><tp:taxon-name-part taxon-name-part-type="subclass">Phyllocarida</tp:taxon-name-part></tp:taxon-name>), from South Korea.</article-title><source>Journal of Crustacean Biology</source><volume>32</volume>: <fpage>641</fpage>–<lpage>653</lpage>. <ext-link xlink:type="simple" ext-link-type="doi" xlink:href="10.1163/193724012X638482">https://doi.org/10.1163/193724012X638482</ext-link></mixed-citation></ref><ref id="B18"><mixed-citation xmlns:xlink="http://www.w3.org/1999/xlink" xlink:type="simple"><person-group><name name-style="western"><surname>Lee</surname><given-names>CNW</given-names></name><name name-style="western"><surname>Bamber</surname><given-names>RN</given-names></name></person-group> (<year>2011</year>) <article-title>A new species of <italic><tp:taxon-name><tp:taxon-name-part taxon-name-part-type="genus">Nebalia</tp:taxon-name-part></tp:taxon-name></italic> (<tp:taxon-name><tp:taxon-name-part taxon-name-part-type="subphylum">Crustacea</tp:taxon-name-part></tp:taxon-name>: <tp:taxon-name><tp:taxon-name-part taxon-name-part-type="subclass">Phyllocarida</tp:taxon-name-part></tp:taxon-name>: <tp:taxon-name><tp:taxon-name-part taxon-name-part-type="order">Leptostraca</tp:taxon-name-part></tp:taxon-name>) from the Cape d’Aguilar Marine Reserve, Hong Kong.</article-title><source>Zootaxa</source><volume>3091</volume>: <fpage>51</fpage>–<lpage>59</lpage>. <ext-link xlink:type="simple" ext-link-type="doi" xlink:href="10.11646/zootaxa.3091.1.4">https://doi.org/10.11646/zootaxa.3091.1.4</ext-link></mixed-citation></ref><ref id="B8"><mixed-citation xmlns:xlink="http://www.w3.org/1999/xlink" xlink:type="simple"><person-group><name name-style="western"><surname>Haney</surname><given-names>TA</given-names></name><name name-style="western"><surname>Hessler</surname><given-names>RR</given-names></name><name name-style="western"><surname>Martin</surname><given-names>JW</given-names></name></person-group> (<year>2001</year>) <article-title><italic><tp:taxon-name><tp:taxon-name-part taxon-name-part-type="genus">Nebalia</tp:taxon-name-part> <tp:taxon-name-part taxon-name-part-type="species">schizophthalma</tp:taxon-name-part></tp:taxon-name></italic>, a new species of leptostracan (<tp:taxon-name><tp:taxon-name-part taxon-name-part-type="class">Malacostraca</tp:taxon-name-part></tp:taxon-name>) from deep waters off the east coast of the United States.</article-title><source>Journal of Crustacean Biology</source><volume>21</volume>(<issue>1</issue>): <fpage>192</fpage>–<lpage>201</lpage>. <ext-link xlink:type="simple" ext-link-type="doi" xlink:href="10.1163/20021975-99990116">https://doi.org/10.1163/20021975-99990116</ext-link></mixed-citation></ref></ref-list></tp:taxon-treatment>
